# Supplementary material for: Ectopia Cordis as a Lethal Neonatal Condition: A Case Report from Bahrain and a Literature Review
Source: Case Rep Pediatr. 2022 Aug 22;2022:6850305. doi: 10.1155/2022/6850305 (PMC9424026; doi:10.1155/2022/6850305)
Supplement: Supplementary Materials — There is an ultrasound video before birth and a video of the newborn right after birth showing the dynamics of the heartbeat outside the thoracic cavity uploaded as a zip file in supplementary files. [file 6850305.f1.zip]

Archive with 2 entries (2 files):
- 6850305.f1/Ectopia cordis video.docx
- 6850305.f1/Ultrasound video.docx
